# Supplementary material for: Structural Analysis of the ESCRT-III Regulator Lethal(2) Giant Discs/Coiled-Coil and C2 Domain-Containing Protein 1 (Lgd/CC2D1)
Source: Cells. 2024 Jul 10;13(14):1174. doi: 10.3390/cells13141174 (PMC11275157; doi:10.3390/cells13141174)
Supplement: Supplementary file 1 [file cells-13-01174-s001.zip]

Archive with 1 entries (1 files):
- cells-3065473-supplementary.pdf
